# Supplementary material for: The timing of complementary feeding in preterm infants and the effect on overweight: study protocol for a systematic review
Source: Syst Rev. 2016 Sep 2;5(1):149. doi: 10.1186/s13643-016-0324-3 (PMC5010712; doi:10.1186/s13643-016-0324-3)
Supplement: Additional file 3: — Risk of Bias Assessment Tool. Risk of Bias Assessment Tool form that will be used to assess the risk of bias in included studies in this systematic review. (XLSX 14 kb) [file 13643_2016_324_MOESM3_ESM.xlsx]

## Sheet: Risk of Bias Assessment Tool
Risk of Bias Assessment Tool
First author:		Year:
Journal:		ID:
				If no, explanation:
Domain: Preterm infants		YES	NO
Determinant: Complementary feeding		YES	NO
Outcome: Overweight		YES	NO
Design: RCT or Cohort		RCT	COHORT
			Judgement (high/low risk)		Support for judgement
			RCT	Cohort
Selection bias
Systematic differences between baseline characteristics of the groups that are compared.
1	Random sequence generation: Did the investigators describe a random component in the sequence generation process?
2	Allocation concealment: Were participants and investigators enrolling participants able to foresee assignment?
3	Participants analyzed within groups they were originally assigned to?
4	Did study apply inclusion/exclusion criteria uniformly to all comparison groups?
5	Did strategy for recruiting participants into study differ across study groups?
6	Does design or analysis control account for important confounding and modifying variables though matching, stratification, multivariable analysis, or other approaches?
7	In cohort studies, is the exposed cohort representative of average in community?
Performance bias
Systematic differences between groups in the care that is provided, or in exposure to factors other than interventions of interest.
1	Blinding of participants and personnel?	Outcome 1
		Outcome 2
		Outcome 3
2	Did researchers rule out any impact from a concurrent intervention or an unintended exposure that might bias results?
3	Did study maintain fidelity to intervention protocol?
Detection bias
Systematic differences between groups in how outcomes are determined.
1	Blinding of outcome assessment or exposure status?	Outcome 1
		Outcome 2
		Outcome 3
2	In prospective studies, was length of follow-up different between groups?
3	Were interventions/exposures assessed/defined using valid and reliable measures, implemented consistently across all study participants?
4	Were outcomes assessed/defined using valid and reliable measures, implemented consistently across all study participants?
5	Confounding variables assessed using valid and reliable measures, implemented consistently across all study participants?	Outcome 1
		Outcome 2
		Outcome 3
Attrition bias
Systematic differences between groups in withdrawals from a study.
1	Incomplete outcome data addressed?	Outcome 1
		Outcome 2
		Outcome 3
2	If attrition (overall or differential nonresponse, dropout, loss to follow-up, or exclusion of participants) was a concern, were missing data handled appropriately (e.g., intention-to-treat analysis and imputation)?
3	Follow-up long enough for outcomes to occur?
Reporting bias
Systematic differences between reported and unreported findings.
1	Selective reporting (e.g. protocol, analysis plan, all pre-specified and expected outcomes have been reported in the pre-specified way)	Outcome 1
		Outcome 2
		Outcome 3
Other bias
Bias due to problems not covered elsewhere in the table.
1
2
